# Supplementary material for: MTHFR gene polymorphisms and susceptibility to myocardial infarction: Evidence from meta-analysis and trial sequential analysis
Source: Int J Cardiol Heart Vasc. 2023 Nov 22;49:101293. doi: 10.1016/j.ijcha.2023.101293 (PMC10687297; doi:10.1016/j.ijcha.2023.101293)
Supplement: Supplementary data 2 [file mmc2.xlsx]

## Sheet: 609AD
Author	Year	Country	Ethnicity1	Ethnicity	Sex	Case N	Conrol N	AAcase	ACcase	CCcase	AAcont	ACcont	CCcont	MAF	HWE	A allele case	A allele cont	c allele case	c allele cont	AA+AC case	AA+AC cont	AC+CC case	AC+CC cont	ROR	RCIL	RCIU	allelic OR	allelic CIL	allelic CIU	AC VS.AA OR	AC VS.AACIL	AC VS.AACIU	CCVS. AAOR	CC VS. AA CIL	CC VS. AA CIU	DOR	DCIL	DCIU
Ranjith et al.	2003	South africa	African	3	3	195	300	75	78	42	102	152	46	0.41	0.387	228	356	162	244	153	254	120	198	1.51577	0.953148	2.4105	1.03667	0.800099	1.34319	0.697895	0.465834	1.04556	1.24174	0.742922	2.07547	0.82	0.56	1.22
Angeline et al.	2004	India	Asian	2		52	20	19	24	9	8	10	2	0.35	0.658	62	26	42	14	43	18	33	12	1.88372	0.369813	9.59513	1.25806	0.589137	2.68652	1.01053	0.333853	3.05873	1.89474	0.332333	10.8025	1.16	0.34	3.74
Dayakar et al.	2011	India	Asian	2	3	152	167	80	56	16	139	27	1	0.09	0.8	216	305	88	29	136	166	72	28	19.5294	2.55722	149.145	4.2848	2.72004	6.74972	3.6037	2.10996	6.15494	27.8	3.61856	213.577	4.47	2.59	7.77
eftychiou et al.	2012	Greece	European	1	1	63	54	21	32	10	17	30	7	0.41	0.268	74	64	52	44	53	47	42	37	1.26685	0.446575	3.5938	1.02211	0.606081	1.72372	0.863492	0.383915	1.94214	1.15646	0.363119	3.68311	0.92	0.39	2.14
slama et al.	2013	Tunisia	African	3	3	100	200	83	17	0	186	14	0	0.03	0.608	183	386	17	14	100	200	17	14				2.56128	1.23564	5.30911	2.72117	1.28128	5.7792				2.72	1.19	6.25
Soderstrom et al.	2013	Sweden	European	1	3	517	970	198	255	64	403	440	127	0.36	0.688	651	1246	383	694	453	843	319	567	0.93779	0.680009	1.29329	1.05627	0.903086	1.23545	1.17958	0.937561	1.48407	1.02569	0.726222	1.44865	1.15	0.92	1.43
Nasiri et al.	2014	Iran	Asian	2	3	54	54	11	35	8	16	26	12	0.46	0.815	57	58	51	50	46	42	43	38	0.608696	0.226725	1.63418	1.03789	0.608111	1.77143	1.95804	0.780126	4.9145	0.969697	0.298312	3.15211	1.65	0.62	4.43
Alkhiary	2015	Egypt	African	3	3	31	20	10	18	3	2	18	0	0.45	0.002	38	22	24	18	28	20	21	18				0.77193	0.344868	1.72783	0.2	0.0383019	1.04433				0.23	0.04	1.2
Senol	2015	Turkey	European	1	3	70	70	39	17	14	36	18	16	0.35	0.002	95	90	45	50	56	54	31	34	0.84375	0.37578	1.8945	0.852632	0.519583	1.39916	0.871795	0.390597	1.94581	0.807692	0.345787	1.88662	0.84	0.43	1.63
Iqbal et al.	2016	Pakistan	Asian	2	3	143	154	32	63	48	37	86	31	0.48	0.141	127	160	159	148	95	123	111	117	2.00475	1.18592	3.38896	1.35348	0.979812	1.86965	0.84702	0.477079	1.50382	1.79032	0.930816	3.44349	1.09	0.63	1.88
Garcia-Gonzalez et al.	2018	Mexico	mixed	4	3	79	101	56	22	1	77	21	3	0.13	0.304	134	175	24	27	78	98	23	24	0.418803	0.0427227	4.10546	1.16086	0.640857	2.10281	1.44048	0.722539	2.87178	0.458333	0.046449	4.52258	1.31	0.67	2.56
Eissa et al.	2019	Iraq	Asian	2	3	75	75	36	31	8	37	28	10	0.32	0.218	103	102	47	48	67	65	39	38	0.776119	0.288286	2.08946	0.96966	0.596093	1.57734	1.1379	0.572585	2.26134	0.822222	0.291558	2.31875	1.05	0.55	2
Zhang et al.	2019	China	Asian	2	3	875	956	567	256	52	633	287	36	0.18	0.626	1390	1553	360	359	823	920	308	323	1.61	1	2.56	1.12	0.94	1.32	0.99	0.88	1.22	1.61	1	2.57	1	0.87	1.29
Long et al.	2019	China	Asian	2	3	406	231	294	100	12	152	73	6	0.18	0.425	688	377	124	85	394	225	112	79	0.0714286	0.39	3.75	0.79	0.58	1.09	0.7	0.48	1.03	1	0.35	3.42	0.73	0.51	1
Amani et al.	2020	Iran	Asian	2	3	90	76	36	21	22	20	44	12	0.44	0.136	93	84	65	68	57	64	43	56	2	0.87	4.97	0.86	0.53	1.38	0.26	0.11	0.6	1	0.38	2.76	0.42	0.2	0.88
Shivkar et al.	2021	India	Asian	2	3	45	45	4	28	13	6	35	4	0.47	0.001	36	47	54	43	32	41	41	39	4.16	1.12	18	1.63	0.87	3.09	1.2	0.25	6.3	4.8	0.68	36	1.57	0.34	8.15
Ameen et al.	2021	Iraq	Asian	2	3	102	77	34	48	20	32	29	16	0.39	0.061	116	93	88	61	82	61	68	45	0.92	0.41	2	1.15	0.73	1.81	1.5	0.75	3.2	1.17	0.48	2.88	1.42	0.73	2.74
Timizheva et al.	2022	Russia	European	1	3	113	62	29	68	16	21	36	5	0.37	0.54	126	78	100	46	97	57	84	41	1.88	0.61	6.89	1.35	0.83	2.016	1.36	0.4	2.88	0.0645161	0.66	9.27	1.48	0.71	3
