# Supplementary material for: MTHFR gene polymorphisms and susceptibility to myocardial infarction: Evidence from meta-analysis and trial sequential analysis
Source: Int J Cardiol Heart Vasc. 2023 Nov 22;49:101293. doi: 10.1016/j.ijcha.2023.101293 (PMC10687297; doi:10.1016/j.ijcha.2023.101293)
Supplement: Supplementary data 3 [file mmc3.xlsx]

## Sheet: 609AD
Author	Year	Country	Ethnicity	Ethnicity 1	Sex	Case N	Conrol N	CCcase	CTcase	TTcase	CCcont	CTcont	TTcont	MAF	HWE	C allele case	C allele cont	T allele case	T allele cont	CC+CT case	CC+CT cont	CT+TT case	CT+TT cont	AllelicOR	AllelicCIL	AllelicCIU	dor	dcil	dciu	ROR	RCIL	RCIU	CT VS.CC OR	CT VS.CC CIL	CT VS.CC CIU	TT VS. CC OR	TT VS. CC CIL	TT VS. CC CIU
Adams et al.	1996	England	1	European	3	310	222	133	145	32	96	97	29	0.35	0.566	411	289	209	155	278	193	177	126	0.948136	0.733607	1.2254	1.01396	0.715969	1.43599	0.766063	0.448652	1.30803	1.07899	0.747217	1.55806	0.796474	0.451807	1.40407
Schmitz et al.	1996	USA	5	Mixed	3	190	188	95	66	29	71	90	27	0.38	0.859	256	232	124	144	161	161	95	117	0.780382	0.578872	1.05204	0.606838	0.402867	0.914078	1.07407	0.608714	1.8952	0.54807	0.352243	0.852765	0.802729	0.437169	1.47397
Ma et al.	1996	USA	5	Mixed	1	293	290	136	124	33	135	116	39	0.33	0.084	396	386	190	194	260	251	157	155	0.95465	0.747744	1.21881	1.00546	0.726099	1.39229	0.816864	0.497951	1.34002	1.06111	0.749572	1.50212	0.839932	0.498773	1.41444
Brugada et al.	1997	USA	5	Mixed	3	79	155	41	32	6	70	73	12	0.31	0.235	114	213	44	97	73	143	38	85	0.847531	0.555385	1.29335	0.763271	0.443455	1.31374	0.979452	0.353274	2.71553	0.748413	0.424607	1.31915	0.853659	0.297809	2.44698
Anderson et al.	1997	USA	5	Mixed	3	200	168	90	87	23	73	73	22	0.35	0.579	267	219	133	117	177	146	110	95	0.932392	0.686588	1.2662	0.939181	0.621344	1.4196	0.862352	0.46194	1.60984	0.966667	0.62364	1.49837	0.84798	0.437831	1.64235
Schwartz et al.	1997	USA	5	Mixed	2	79	386	28	34	7	154	141	43	0.33	0.233	90	449	48	227	62	295	41	184	1.05492	0.717847	1.55027	1.22554	0.724221	2.07389	0.774569	0.332899	1.80222	1.32624	0.765259	2.29846	0.895349	0.365998	2.19031
Girelli et al.	1998	Italy	1	European	3	183	137	60	93	30	42	70	25	0.43	0.658	213	154	153	120	153	112	123	95	0.921831	0.671807	1.26491	0.906316	0.562714	1.45973	0.878431	0.48984	1.57529	0.93	0.563128	1.53589	0.84	0.433626	1.62721
abbate et al.	1998	Italy	1	European	3	38	106	11	17	10	26	48	32	0.53	0.347	39	100	37	112	28	74	27	80	0.84707	0.501365	1.43115	0.797727	0.348186	1.82767	0.825893	0.359173	1.89908	0.837121	0.341677	2.05098	0.738636	0.271566	2.00903
Ferrer-Antunes et al.	1998	Portugal	1	European	3	127	127	54	59	14	71	51	5	0.24	0.258	167	193	87	61	113	122	73	56	1.64828	1.11894	2.42804	1.71396	1.04325	2.81585	3.02301	1.055	8.66217	1.52106	0.908429	2.54684	3.68148	1.24931	10.8487
Ardissino et al.	1999	Italy	1	European	3	200	200	68	97	35	60	102	38	0.44	0.646	233	222	167	178	165	162	132	140	0.893909	0.675629	1.18271	0.831933	0.546187	1.26717	0.904306	0.544233	1.50261	0.8391	0.537859	1.30906	0.812693	0.457008	1.4452
Gardemann et al.	1999	Germany	1	European	1	1152	185	527	515	110	88	82	15	0.3	0.496	1569	258	735	112	1042	170	625	97	1.07911	0.850164	1.36971	1.07592	0.788375	1.46834	1.19642	0.681148	2.10147	1.04873	0.758174	1.45065	1.22454	0.682345	2.19757
Fernandez-Arcas et al.	1999	Spain	1	European	3	272	472	105	107	60	166	216	90	0.42	0.189	317	548	227	396	212	382	167	306	0.990951	0.800122	1.22729	0.862807	0.633656	1.17483	1.20126	0.832017	1.73436	0.783157	0.559229	1.09675	1.05397	0.700887	1.58492
Virgos et al.	2000	Spain	1	European	1	72	72	34	33	5	27	31	14	0.41	0.351	101	85	43	59	67	58	38	45	0.613358	0.37669	0.998721	0.670588	0.344993	1.30347	0.309168	0.104997	0.910356	0.845351	0.418117	1.70914	0.283613	0.0907691	0.886167
Nakai et al.	2000	Japan	2	Asian	1	230	198	93	95	42	81	96	21	0.35	0.34	281	258	179	138	188	177	137	117	1.19093	0.900957	1.57424	1.01985	0.692714	1.50148	1.88298	1.07276	3.30512	0.861895	0.571239	1.30044	1.74194	0.953506	3.1823
Thogersen et al.	2001	Sweden	1	European	3	69	129	32	32	5	71	51	7	0.25	0.578	96	193	42	65	64	122	37	58	1.29904	0.821053	2.05529	1.41541	0.787192	2.54497	1.36161	0.415533	4.46168	1.39216	0.758026	2.55677	1.58482	0.467336	5.37442
Zhang et al.	2001	China	2	Asian	3	73	100	32	33	8	37	47	16	0.39	0.867	97	121	49	79	65	84	41	63	0.773718	0.495619	1.20786	0.75248	0.406713	1.3922	0.646154	0.260517	1.60264	0.811835	0.42397	1.55454	0.578125	0.218788	1.52764
Dilley et al.	2001	USA	5	Mixed	3	110	185	91	17	2	153	28	4	0.1	0.059	199	334	21	36	108	181	19	32	0.979062	0.555857	1.72448	0.998283	0.534797	1.86345	0.837963	0.150945	4.6519	1.0208	0.52965	1.9674	0.840659	0.150967	4.68122
Gulec et al.	2001	Turkey	1	European	1	96	100	42	39	15	60	35	5	0.22	0.971	123	155	69	45	81	95	54	40	1.93225	1.23958	3.01199	1.92857	1.09279	3.40357	3.51852	1.22555	10.1016	1.59184	0.870896	2.90958	4.28571	1.44635	12.6991
Mukherjee et al.	2002	India	2	Asian	3	83	205	53	30	0	137	63	5	0.18	0.474	136	337	30	73	83	200	30	68	1.01833	0.63685	1.62833	1.1404	0.668618	1.94507				1.23091	0.718671	2.10824
Ranjith et al.	2003	South Africa	3	African	3	195	300	166	29	0	238	58	4	0.11	0.827	361	534	29	66	195	296	29	62	0.649962	0.411696	1.02612	0.670618	0.413542	1.0875				0.716867	0.440122	1.16763
Italian Study Group	2003	Italy	1	European	3	1210	1210	371	547	292	363	617	230	0.44	0.261	1289	1343	1131	1077	918	980	839	847	1.09413	0.977073	1.22522	0.969195	0.814937	1.15265	1.35531	1.11537	1.64686	0.867431	0.721	1.0436	1.24219	0.991531	1.55621
Tanis et al.	2004	Netherlands	1	European	2	181	601	78	81	22	280	262	59	0.32	0.84	237	822	125	380	159	542	103	321	1.14091	0.889921	1.46268	1.15185	0.823948	1.61024	1.27108	0.755263	2.13918	1.10981	0.779226	1.58063	1.33855	0.772134	2.32047
El-Sammak et al.	2004	Egypt	3	African	1	50	50	22	22	6	22	24	4	0.32	0.466	66	68	34	32	44	46	28	28	1.0947	0.607006	1.97422	1	0.453978	2.20275	1.56818	0.414345	5.93513	0.916667	0.400915	2.0959	1.5	0.371233	6.06088
Shioji et al.	2004	Japan	2	Asian	3	548	1857	193	250	88	663	878	305	0.4	0.618	636	2204	426	1488	443	1541	338	1183	0.992113	0.863173	1.14031	0.981495	0.802955	1.19973	1.00365	0.774141	1.3012	0.978142	0.790358	1.21054	0.991149	0.744414	1.31966
Khare et al.	2004	India	2	Asian	3	120	100	100	19	1	86	14	0	0.07	0.451	219	186	21	14	119	100	20	14	1.27397	0.63015	2.57559	1.22857	0.585391	2.57843				1.16714	0.55236	2.46619
Angeline et al.	2004	India	2	Asian		52	20	41	10	1	17	3	0	0.07	0.716	92	37	12	3	51	20	11	3	1.6087	0.429113	6.03081	1.52033	0.376326	6.14199				1.38211	0.337881	5.65358
Helfenstein et al.	2005	Brazil	4	Mixed	3	47	56	21	21	5	26	24	6	0.32	0.895	63	76	31	36	42	50	26	30	1.0388	0.578755	1.86453	1.07302	0.492479	2.33789	0.992063	0.282604	3.48258	1.08333	0.47676	2.46164	1.03175	0.275942	3.85769
Iqbal et al.	2005	Pakistan	2	Asian	3	397	225	279	110	8	161	57	7	0.16	0.482	668	379	126	71	389	218	118	64	1.00687	0.733344	1.38243	1.06396	0.741668	1.52629	0.64047	0.229142	1.79017	1.11363	0.766073	1.61886	0.659498	0.234792	1.85244
Karakuş et al.	2005	Turkey	1	European	3	63	81	24	33	6	38	36	7	0.31	0.709	81	112	45	50	57	74	39	43	1.24444	0.759419	2.03925	1.43605	0.734781	2.80659	1.11278	0.354524	3.49281	1.45139	0.723695	2.9108	1.35714	0.407028	4.52508
Yamada et al.	2006	Japan	2	Asian	3	1192	2291	375	570	247	804	1134	353	0.4	0.152	1320	2742	1064	1840	945	1938	817	1487	1.20121	1.08684	1.3276	1.17797	1.01454	1.36773	1.43497	1.19831	1.71837	1.07767	0.91963	1.26287	1.50019	1.22382	1.83897
Angeline et al.	2007	India	2	Asian	3	100	100	81	18	1	84	16	0	0.08	0.384	180	184	20	16	99	100	19	16	1.27778	0.641693	2.54439	1.23148	0.592428	2.55989				1.16667	0.556978	2.44374
Celik et al.	2008	Turkey	1	European	3	129	107	72	47	10	66	34	7	0.22	0.369	191	166	67	48	119	100	57	41	1.21313	0.793109	1.8556	1.27439	0.756013	2.1482	1.20048	0.440826	3.26921	1.26716	0.728582	2.20385	1.30952	0.471256	3.6389
Beletic et al.	2009	Serbia	1	European	3	86	35	43	36	7	16	13	6	0.36	0.258	122	45	50	25	79	29	43	19	0.737705	0.409189	1.32997	0.842105	0.382944	1.85181	0.42827	0.132849	1.38063	1.03041	0.438054	2.42378	0.434109	0.126598	1.48857
Koubaa et al.	2010	Tunisia	3	African	3	59	118	29	17	13	73	36	9	0.45	0.14	75	182	43	54	46	109	30	45	1.93235	1.19271	3.13064	1.67816	0.89263	3.15497	3.42271	1.36795	8.56386	1.1887	0.57885	2.44105	3.63602	1.40255	9.42615
Isordia-Salas et al.	2010	Mexico	4	Mixed	3	167	167	38	75	54	42	78	47	0.51	0.4	151	162	183	172	113	120	129	125	1.14146	0.842147	1.54715	1.14063	0.689711	1.88636	1.22011	0.76421	1.94798	1.06275	0.618497	1.82611	1.26988	0.70552	2.28567
Dayakar et al.	2011	India	2	Asian	3	152	167	115	35	2	159	8	0	0.02	0.751	265	326	39	8	150	167	37	8	5.99717	2.75518	13.054	6.39457	2.87041	14.2455				6.04891	2.70523	13.5254
Balogh et al.	2012	Hungary	1	European	3	34	302	15	17	2	137	133	32	0.33	0.973	47	407	21	197	32	270	19	165	0.923102	0.536938	1.58699	1.05172	0.51507	2.14749	0.527344	0.120665	2.30465	1.16742	0.560247	2.43261	0.570833	0.124251	2.62252
eftychiou et al.	2012	Greece	1	European	1	63	54	21	31	11	17	27	10	0.43	0.9	73	61	53	47	52	44	42	37	0.942291	0.560523	1.58408	0.918919	0.422375	1.9992	0.930769	0.361473	2.39667	0.929453	0.408684	2.11382	0.890476	0.305812	2.59293
Dogra et al.	2012	India	2	Asian	3	184	350	120	55	9	250	91	9	0.15	0.834	295	591	73	109	175	341	64	100	1.34172	0.96681	1.86201	1.33333	0.910116	1.95335	1.94857	0.75983	4.99708	1.25916	0.844628	1.87713	2.08333	0.806318	5.38284
Tomaiuolo et al.	2012	Italy	1	European	3	1626	909	574	754	298	311	436	162	0.42	0.668	1902	1058	1350	760	1328	747	1052	598	0.988087	0.879507	1.11007	0.953154	0.803621	1.13051	1.03472	0.837654	1.27815	0.936987	0.781445	1.12349	0.996666	0.787225	1.26183
Söderström et al.	2013	Sweden	1	European	3	514	971	265	205	44	489	392	90	0.29	0.373	735	1370	293	572	470	881	249	482	0.954783	0.808012	1.12821	0.953269	0.769701	1.18062	0.916407	0.628246	1.33674	0.965008	0.770118	1.20922	0.902138	0.610606	1.33286
Sakowicz et al.	2013	Poland	1	European	3	272	141	160	98	14	91	47	3	0.19	0.274	418	229	126	53	258	138	112	50	1.30243	0.909511	1.86509	1.274	0.836125	1.94119	2.49612	0.705219	8.83504	1.1859	0.769422	1.82783	2.65417	0.742957	9.48184
slama et al.	2013	Tunisia	3	African	3	100	200	16	82	2	104	79	17	0.28	0.717	114	287	86	113	98	183	84	96	1.91601	1.34397	2.73151	5.6875	3.11414	10.3874	0.219688	0.0497306	0.970484	6.74684	3.66465	12.4213	0.764706	0.161198	3.62769
Mehlig et al.	2013	Sweden	1	European	3	856	1129	451	340	65	586	464	79	0.27	0.32	1242	1636	470	622	791	1050	405	543	0.995335	0.864714	1.14569	0.969117	0.81121	1.15776	1.09219	0.776654	1.53593	0.952099	0.790384	1.1469	1.06907	0.753037	1.51774
Mehlig et al.	2013	Sweden	1	European	3	294	624	160	118	16	328	242	54	0.28	0.328	438	898	150	350	278	570	134	296	0.878669	0.703184	1.09795	0.928041	0.702694	1.22565	0.607514	0.341503	1.08073	0.999587	0.747887	1.336	0.607407	0.337027	1.0947
Shaker et al.	2014	Egypt	3	African	3	60	60	44	12	4	50	10	0	0.08	0.481	100	110	20	10	56	60	16	10	2.2	0.982645	4.92548	1.81818	0.748202	4.41831				1.36364	0.537007	3.46272
Ezzat et al.	2014	Egypt	3	African	3	30	15	12	16	2	13	2	0	0.07	0.782	40	28	20	2	28	15	18	2	7	1.51317	32.3824	9.75	1.85706	51.1897				8.66667	1.63753	45.8686
Al-Gazally et al.	2015	Iraq	2	Asian	3	30	30	16	8	6	19	6	5	0.26	0.007	40	44	20	16	24	25	14	11	1.375	0.627443	3.01322	1.51136	0.538254	4.24376	1.25	0.336476	4.64371	1.58333	0.453586	5.52694	1.425	0.36557	5.55468
Alkhiary et al.	2015	Egypt	3	African	3	31	20	14	16	1	5	15	0	0.37	0.007	44	25	18	15	30	20	17	15	0.681818	0.293492	1.58395	0.404762	0.117739	1.39149				0.380952	0.110183	1.31713
Senol et al.	2015	Turkey	1	European		70	70	50	12	8	46	16	8	0.22	0.003	112	108	28	32	62	62	20	24	0.84375	0.476235	1.49488	0.766667	0.374715	1.5686	1	0.352993	2.83292	0.69	0.29525	1.61253	0.92	0.319169	2.65189
Hmimech et al.	2016	Morocco	3	African		100	182	38	52	10	95	76	11	0.26	0.408	128	266	72	98	90	171	62	87	1.52679	1.05445	2.21071	1.78161	1.08315	2.93047	1.72727	0.706756	4.22136	1.71053	1.02131	2.86484	2.27273	0.891905	5.7913
Iqbal et al.	2016	Pakistan	2	Asian	3	143	154	103	34	6	118	33	3	0.12	0.698	240	269	46	39	137	151	40	36	1.32201	0.833925	2.09576	1.27292	0.75518	2.14563	2.20438	0.540833	8.98483	1.18035	0.683019	2.03979	2.29126	0.55889	9.39341
Zhang et al.	2016	China	2	Asian	3	304	551	85	140	79	170	288	93	0.43	0.12	310	628	298	474	225	458	219	381	1.27361	1.04404	1.55366	1.14961	0.844106	1.56567	1.72913	1.23111	2.42861	0.972222	0.699302	1.35166	1.69892	1.14207	2.52729
Hashad et al.	2017	Egypt	3	African	3	100	100	55	34	11	73	25	2	0.14	0.934	144	171	56	29	89	98	45	27	2.2931	1.39054	3.78149	2.21212	1.22414	3.99748	6.05618	1.30647	28.0737	1.80509	0.967357	3.3683	7.3	1.55442	34.2829
Garcia-Gonzalez et al.	2018	Mexico	4	Mixed	3	79	101	18	42	19	25	41	35	0.54	0.07	78	91	80	111	60	66	61	76	0.840841	0.553994	1.27621	1.11477	0.55732	2.22979	0.597143	0.308966	1.15411	1.42276	0.676695	2.99139	0.753968	0.330734	1.71881
Eissa et al.	2019	Iraq	2	Asian	3	75	75	42	25	8	36	32	7	0.3	0.976	109	104	41	46	67	68	33	39	0.850419	0.516118	1.40125	0.725275	0.381392	1.37922	1.15991	0.398246	3.37832	0.669643	0.336905	1.331	0.979592	0.323551	2.96584
Zhang et al.	2019	China	2	Asian	3	875	956	163	424	288	220	469	267	0.52	0.61	750	909	1000	1003	587	689	712	736	1.2	1	1.37	1.3	1.03	1.65	1.26	1	1.55	1.22	0.95	1.56	1.45	1.11	1.9
Long et al.	2019	China	3	Asian	3	406	231	80	172	154	88	95	48	0.41	0.2	332	271	480	191	252	183	326	143	2	1.61	2.6	2.5	1.7	2.65	2.32	1.57	3.46	1.99	1.3	3	3.5	2.2	5.6
Hou et al.	2020	china	2	Asian		860	1097	461	340	59	607	424	66	0.25	0.477	1262	1638	458	556	801	1031	399	490	1.06917	0.925937	1.23455	1.07217	0.896227	1.28266	1.15063	0.800282	1.65434	1.05585	0.875643	1.27314	1.17705	0.811847	1.70654
Raina et al.	2020	India	2	Asian	3	400	400	358	38	4	391	9	0	0.01	0.819	754	791	46	9	396	400	42	9	5.3	2.5	12	5	2.39	12				4.6	2.1	10
Ameen et al.	2020	Iraq	2	Asian	3	102	77	56	33	13	40	25	12	0.31	0.027	145	105	59	49	89	65	46	37	0.87	0.54	1.41	0.88	0.47	1.88	0.79	0.31	2	0.94	0.46	1.9	0.77	0.29	2
Bouzidi et al.	2020	Tunisia	3	African	3	310	207	131	121	58	123	78	6	0.21	0.122	383	324	237	90	252	201	179	84	2.22	1.66	2.99	2	1.37	2.9	7.71	3.23	22	1.45	0.98	2.16	9	3.7	26
Shivkar et al.	2021	India	2	Asian	3	45	45	34	9	2	28	17	0	0.18	0.118	77	73	13	17	43	45	11	17	0.72	0.3	1.72	0.53	0.19	1.44				0.43	0.14	1.23
Golestani et al.	2022	Iran	2	Asian	3	150	150	69	74	7	88	55	7	0.23	0.666	212	231	88	69	143	143	81	62	1.38	0.94	2	1.66	1	2.7	1	0.29	3.43	1.71	1	2.8	1.27	0.36	4.4
Sugijo et al.	2022	Indonesia	2	Asian	3	30	30	25	4	1	22	8	0	0.13	0.399	54	52	6	8	29	30	5	8	0.72	0.19	2.5	0.55	0.12	2.26				0.44	0.08	1.9
Timizheva et al.	2022	Russia	1	European	3	113	62	58	44	11	31	24	7	0.3	0.418	160	86	66	38	102	55	55	31	0.93	0.56	1.55	0.94	0.48	1.8	0.84	0.28	2.73	0.97	0.48	2	0.83	0.26	2.83
